# Supplementary material for: Butyrate Protects against Diet-Induced NASH and Liver Fibrosis and Suppresses Specific Non-Canonical TGF-β Signaling Pathways in Human Hepatic Stellate Cells
Source: Biomedicines. 2021 Dec 20;9(12):1954. doi: 10.3390/biomedicines9121954 (PMC8698820; doi:10.3390/biomedicines9121954)
Supplement: Supplementary file 1 [file biomedicines-09-01954-s001.zip]

Archive with 1 entries (1 files):
- biomedicines-1515573-supplementary.pdf
